# Supplementary material for: An eleven autophagy-related genes-based prognostic signature for endometrial carcinoma
Source: J Egypt Natl Canc Inst. 2022 Oct 10;34:42. doi: 10.1186/s43046-022-00135-2 (PMC13325441; doi:10.1186/s43046-022-00135-2)
Supplement: Supplementary file 1 — Additional file 1: [file 43046_2022_135_MOESM1_ESM.xls]

## Sheet: Sheet1
ATG4D
BAK1
BAX
BCL2
BID
BIRC5
CALCOCO2
CAPN2
CASP3
CCL2
CDKN1B
CDKN2A
DAPK2
DLC1
EGFR
EIF4EBP1
ERN1
FAS
FOS
FOXO1
GABARAPL1
GAPDH
GRID1
GRID2
HSPB8
IFNG
IKBKE
ITPR1
MAPK3
MYC
NBR1
NRG2
NRG3
P4HB
PARK2
PPP1R15A
PRKAR1A
PRKCD
PTK6
RAB33B
SERPINA1
TP73
TUSC1
ULK2
WIPI1
